# Supplementary material for: Platelet-Expressed Synaptophysin (pSyn) as Novel Biomarker in Neuroendocrine Malignancies
Source: Cancers (Basel). 2021 May 11;13(10):2286. doi: 10.3390/cancers13102286 (PMC8150833; doi:10.3390/cancers13102286)
Supplement: Supplementary file 1 [file cancers-13-02286-s001.zip]

Archive with 1 entries (1 files):
- cancers-1187057-supplementary.pdf
